# Supplementary material for: Functional characterization of NBS-LRR genes reveals an NBS-LRR gene that mediates resistance against Fusarium wilt
Source: BMC Biol. 2024 Feb 27;22:45. doi: 10.1186/s12915-024-01836-x (PMC10898138; doi:10.1186/s12915-024-01836-x)
Supplement: Supplementary file 1 — Additional file 1. The information of VfNBS-LRR genes in V. fordii. [file 12915_2024_1836_MOESM1_ESM.xlsx]

## Sheet: Sheet1
Gene name	Type	Organism	Subfamily	Predicted domains	Other domains
Vf02G2043	CC-NBS-LRR	Vf	CNL	coiled-coil NB-ARC LRR_8	No detection
Vf02G2044	CC-NBS-LRR	Vf	CNL	coiled-coil NB-ARC LRR_8	No detection
Vf02G1918	CC-NBS-LRR	Vf	CNL	coiled-coil NB-ARC LRR_8	No detection
Vf02G2066	NBS-LRR	Vf	NLL	NB-ARC LRR_8 LRR_8	No detection
Vf11G0871	CC-NBS	Vf	CCN	coiled-coil Rx_N NB-ARC	No detection
Vf02G2137	CC-NBS-LRR	Vf	CNL	coiled-coil NB-ARC LRR_8	No detection
Vf02G2085	NBS-LRR	Vf	NL	NB-ARC LRR_8	No detection
Vf02G2084	CC-NBS-LRR	Vf	CCNL	coiled-coil coiled-coil NB-ARC LRR_8	No detection
Vf02G2689	CC-NBS	Vf	CCCN	coiled-coil coiled-coil Rx_N NB-ARC	No detection
Vf08G1582	CC-NBS	Vf	CCN	coiled-coil coiled-coil NB-ARC	Peptidase_M41 AAA AAA_lid_3
Vf07G1813	NBS	Vf	N	NB-ARC	No detection
Vf05G0227	CC-NBS	Vf	CN	Rx_N NB-ARC	No detection
Vf11G0979	CC-NBS	Vf	CCCN	coiled-coil coiled-coil coiled-coil NB-ARC	AAA_22
Vf05G0803	CC-NBS	Vf	CCCN	coiled-coil coiled-coil coiled-coil NB-ARC	No detection
Vf03G1952	CC-NBS	Vf	CCN	coiled-coil coiled-coil NB-ARC	AAA
Vf02G2064	NBS-LRR	Vf	NL	NB-ARC LRR_8	DUF4666
Vf05G0812	NBS	Vf	N	NB-ARC	No detection
Vf02G1943	CC-NBS-LRR	Vf	CCNL	coiled-coil coiled-coil NB-ARC LRR_8	No detection
Vf09G1685	NBS	Vf	N	NB-ARC	No detection
Vf11G0804	CC-NBS	Vf	CN	coiled-coil NB-ARC	No detection
Vf09G0134	NBS	Vf	N	NB-ARC	No detection
Vf08G0370	CC-NBS	Vf	CN	coiled-coil NB-ARC	No detection
Vf02G1946	NBS	Vf	N	NB-ARC	Pkinase Pkinase_Tyr
Vf03G0671	CC-NBS	Vf	CCCN	coiled-coil coiled-coil coiled-coil NB-ARC	No detection
Vf09G0131	CC-NBS	Vf	CCN	coiled-coil coiled-coil NB-ARC	No detection
Vf02G1945	CC-NBS	Vf	CN	coiled-coil NB-ARC	Pkinase Pkinase_Tyr
Vf11G0978	CC-NBS	Vf	CCCCN	coiled-coil coiled-coil coiled-coil coiled-coil NB-ARC	No detection
Vf02G2061	NBS-LRR	Vf	NL	NB-ARC LRR_8	No detection
Vf09G0534	CC-NBS	Vf	CCN	coiled-coil Rx_N NB-ARC	No detection
Vf06G1158	CC-NBS	Vf	CN	coiled-coil NB-ARC	No detection
Vf02G2067	NBS-LRR	Vf	NL	NB-ARC LRR_8	No detection
Vf05G0948	NBS	Vf	N	NB-ARC	No detection
Vf02G0798	CC-NBS	Vf	CN	coiled-coil NB-ARC	No detection
Vf07G2298	CC-NBS-LRR	Vf	CNL	coiled-coil NB-ARC LRR_8	No detection
Vf11G0787	NBS	Vf	N	NB-ARC	No detection
Vf03G0255	CC-NBS	Vf	CCN	coiled-coil coiled-coil NB-ARC	No detection
Vf03G0533	CC-NBS-LRR	Vf	CCNL	coiled-coil coiled-coil NB-ARC LRR_8	No detection
Vf05G0809	CC-NBS	Vf	CCN	coiled-coil coiled-coil NB-ARC	NACHT AAA
Vf03G0254	NBS	Vf	N	NB-ARC	No detection
Vf07G0757	NBS	Vf	N	NB-ARC	No detection
Vf07G2321	CC-NBS	Vf	CN	coiled-coil NB-ARC	No detection
Vf06G1657	CC-NBS	Vf	CN	coiled-coil NB-ARC	NACHT
Vf09G0710	CC-NBS	Vf	CN	coiled-coil NB-ARC	No detection
Vf02G0653	CC-NBS	Vf	CN	coiled-coil NB-ARC	No detection
Vf02G1948	CC-NBS	Vf	CCN	coiled-coil coiled-coil NB-ARC	No detection
Vf03G1175	CC-NBS	Vf	CN	coiled-coil NB-ARC	No detection
Vf09G1722	NBS	Vf	N	NB-ARC	RPW8
Vf09G0709	CC-NBS	Vf	CCN	coiled-coil coiled-coil NB-ARC	No detection
Vf01G2397	NBS	Vf	N	NB-ARC	No detection
Vf10G0233	CC-NBS-LRR	Vf	CNL	coiled-coil NB-ARC LRR_3	No detection
Vf02G0644	NBS	Vf	N	NB-ARC	No detection
Vf03G0675	CC-NBS	Vf	CN	coiled-coil NB-ARC	No detection
Vf09G0605	NBS-LRR	Vf	NL	NB-ARC LRR_3	No detection
Vf06G0249	NBS-LRR	Vf	NL	NB-ARC LRR_3	No detection
Vf03G0530	CC-NBS-LRR	Vf	CNL	coiled-coil NB-ARC LRR_8	No detection
Vf09G0594	NBS-LRR	Vf	NLL	NB-ARC LRR_8 LRR_3	No detection
Vf00G0987	NBS	Vf	N	NB-ARC	No detection
Vf02G0640	CC-NBS	Vf	CN	Rx_N NB-ARC	No detection
Vf08G0054	NBS	Vf	N	NB-ARC	NACHT
Vf07G0721	NBS	Vf	N	NB-ARC	No detection
Vf00G1300	NBS	Vf	N	NB-ARC	No detection
Vf00G1109	NBS	Vf	N	NB-ARC	No detection
Vf00G0737	NBS	Vf	N	NB-ARC	No detection
Vf02G0637	NBS	Vf	N	NB-ARC	No detection
Vf02G0636	NBS-LRR	Vf	NL	NB-ARC LRR_8	No detection
Vf00G0508	NBS	Vf	N	NB-ARC	No detection
Vf04G1177	CC-NBS	Vf	CCN	coiled-coil Rx_N NB-ARC	No detection
Vf09G0713	CC-NBS	Vf	CN	coiled-coil NB-ARC	No detection
Vf10G1804	CC-NBS-LRR	Vf	CNL	Rx_N NB-ARC LRR_8	No detection
Vf02G0629	CC-NBS	Vf	CN	Rx_N NB-ARC	No detection
Vf02G0643	NBS-LRR	Vf	NL	NB-ARC LRR_8	DUF4220 DUF594
Vf11G0770	CC-NBS	Vf	CCCN	coiled-coil coiled-coil coiled-coil NB-ARC	No detection
Vf03G1171	NBS	Vf	N	NB-ARC	DAGK_acc DAGK_cat
Vf02G1700	NBS	Vf	N	NB-ARC	No detection
Vf07G1215	NBS	Vf	N	NB-ARC	AAA_22
Vf03G0528	CC-NBS-LRR	Vf	CNL	Rx_N NB-ARC LRR_8	No detection
Vf02G1595	CC-NBS	Vf	CCN	coiled-coil coiled-coil NB-ARC	No detection
Vf02G0368	CC-NBS	Vf	CN	coiled-coil NB-ARC	No detection
Vf02G2717	CC-NBS	Vf	CN	Rx_N NB-ARC	No detection
Vf06G1606	CC-NBS	Vf	CN	Rx_N NB-ARC	No detection
Vf09G0724	CC-NBS	Vf	CN	Rx_N NB-ARC	No detection
Vf07G0160	NBS-LRR	Vf	NLL	NB-ARC LRR_8 LRR_8	No detection
Vf02G0651	NBS	Vf	N	NB-ARC	No detection
Vf04G1067	NBS	Vf	N	NB-ARC	No detection
Vf09G0714	NBS	Vf	N	NB-ARC	No detection
Vf02G0200	NBS	Vf	N	NB-ARC	No detection
Vf02G0628	NBS-LRR	Vf	NL	NB-ARC LRR_8	No detection
Vf02G0555	CC-NBS	Vf	CN	coiled-coil NB-ARC	No detection
Vf06G1123	NBS	Vf	N	NB-ARC	No detection
Vf05G1323	NBS	Vf	N	NB-ARC	No detection
