# Supplementary material for: Functional characterization of NBS-LRR genes reveals an NBS-LRR gene that mediates resistance against Fusarium wilt
Source: BMC Biol. 2024 Feb 27;22:45. doi: 10.1186/s12915-024-01836-x (PMC10898138; doi:10.1186/s12915-024-01836-x)
Supplement: Supplementary file 2 — Additional file 2. The information of VmNBS-LRR genes in V. montana. [file 12915_2024_1836_MOESM2_ESM.xlsx]

## Sheet: Sheet1
Gene name	Type	Organism	Subfamily	Predicted domains	Other domains
Vmo016833	CC-NBS	Vmo	CN	coiled-coil NB-ARC	No detection
Vmo009898	CC-NBS	Vmo	CN	Rx_N NB-ARC	No detection
Vmo016822	NBS-LRR	Vmo	NLL	NB-ARC LRR_8 LRR_8	No detection
Vmo017244	CC-NBS	Vmo	CCN	coiled-coil Rx_N NB-ARC	AAA_22
Vmo027178	CC-NBS	Vmo	CCN	coiled-coil Rx_N NB-ARC	No detection
Vmo027176	CC-NBS	Vmo	CCN	coiled-coil Rx_N NB-ARC	No detection
Vmo005033	CC-NBS	Vmo	CCN	coiled-coil Rx_N NB-ARC	No detection
Vmo005026	CC-NBS	Vmo	CCN	coiled-coil Rx_N NB-ARC	No detection
Vmo020931	CC-NBS	Vmo	CN	Rx_N NB-ARC	No detection
Vmo020932	CC-NBS	Vmo	CN	Rx_N NB-ARC	No detection
Vmo019373	CC-NBS	Vmo	CN	Rx_N NB-ARC	No detection
Vmo008062	CC-NBS	Vmo	CN	Rx_N NB-ARC	No detection
Vmo003513	CC-NBS	Vmo	CN	Rx_N NB-ARC	No detection
Vmo000919	CC-NBS	Vmo	CCN	coiled-coil Rx_N NB-ARC	No detection
Vmo019356	CC-NBS	Vmo	CN	Rx_N NB-ARC	No detection
Vmo019359	CC-NBS	Vmo	CN	Rx_N NB-ARC	No detection
Vmo005055	CC-NBS	Vmo	CCN	coiled-coil Rx_N NB-ARC	No detection
Vmo003396	CC-NBS-LRR	Vmo	CNL	Rx_N NB-ARC LRR_8	No detection
Vmo022594	CC-NBS	Vmo	CN	coiled-coil NB-ARC	No detection
Vmo027162	NBS	Vmo	N	NB-ARC	No detection
Vmo026983	CC-NBS	Vmo	CN	Rx_N NB-ARC	No detection
Vmo016201	CC-NBS	Vmo	CCCN	coiled-coil coiled-coil Rx_N NB-ARC	No detection
Vmo026861	CC-NBS	Vmo	CN	Rx_N NB-ARC	No detection
Vmo026925	CC-NBS	Vmo	CN	Rx_N NB-ARC	No detection
Vmo026860	CC-NBS	Vmo	CN	Rx_N NB-ARC	No detection
Vmo003108	CC-NBS	Vmo	CN	Rx_N NB-ARC	No detection
Vmo019530	CC-NBS-LRR	Vmo	CNL	coiled-coil NB-ARC LRR_8	KAP_NTPase
Vmo026682	CC-NBS	Vmo	CCN	coiled-coil Rx_N NB-ARC	No detection
Vmo026859	CC-NBS	Vmo	CN	Rx_N NB-ARC	No detection
Vmo006050	CC-NBS	Vmo	CN	Rx_N NB-ARC	No detection
Vmo009154	CC-NBS	Vmo	CCN	coiled-coil Rx_N NB-ARC	No detection
Vmo002998	CC-NBS-LRR	Vmo	CNL	Rx_N NB-ARC LRR_8	No detection
Vmo002987	CC-NBS-LRR	Vmo	CNL	Rx_N NB-ARC LRR_8	No detection
Vmo002977	CC-NBS	Vmo	CCCN	coiled-coil coiled-coil Rx_N NB-ARC	No detection
Vmo002978	CC-NBS	Vmo	CCCN	coiled-coil coiled-coil Rx_N NB-ARC	No detection
Vmo002971	CC-NBS	Vmo	CCCN	coiled-coil coiled-coil Rx_N NB-ARC	No detection
Vmo003095	CC-NBS	Vmo	CCNN	coiled-coil coiled-coil NB-ARC NB-ARC	No detection
Vmo026680	CC-NBS	Vmo	CN	coiled-coil NB-ARC	No detection
Vmo002976	CC-NBS-LRR	Vmo	CCNL	coiled-coil Rx_N NB-ARC LRR_8	No detection
Vmo012429	CC-NBS	Vmo	CCN	coiled-coil Rx_N NB-ARC	No detection
Vmo010091	CC-NBS	Vmo	CCN	coiled-coil Rx_N NB-ARC	No detection
Vmo026858	CC-NBS	Vmo	CN	Rx_N NB-ARC	No detection
Vmo012279	CC-NBS	Vmo	CCCN	coiled-coil coiled-coil coiled-coil NB-ARC	No detection
Vmo019494	CC-NBS-LRR	Vmo	CCNLL	coiled-coil coiled-coil NB-ARC LRR_8 LRR_8	No detection
Vmo016583	NBS-LRR	Vmo	NL	NB-ARC LRR_4	No detection
Vmo019720	CC-NBS	Vmo	CCCN	coiled-coil coiled-coil coiled-coil NB-ARC	AAA_22
Vmo003014	CC-NBS	Vmo	CCN	coiled-coil Rx_N NB-ARC	No detection
Vmo012430	CC-NBS	Vmo	CCCN	coiled-coil coiled-coil Rx_N NB-ARC	No detection
Vmo016306	CC-NBS-LRR	Vmo	CCNL	coiled-coil Rx_N NB-ARC LRR_8	No detection
Vmo006984	CC-NBS	Vmo	CN	coiled-coil NB-ARC	No detection
Vmo026918	CC-NBS	Vmo	CN	coiled-coil NB-ARC	No detection
Vmo019723	CC-NBS	Vmo	CCN	coiled-coil coiled-coil NB-ARC	No detection
Vmo009451	CC-NBS	Vmo	CCN	coiled-coil coiled-coil NB-ARC	No detection
Vmo009443	CC-NBS	Vmo	CCN	coiled-coil coiled-coil NB-ARC	No detection
Vmo027545	CC-NBS	Vmo	CCN	coiled-coil coiled-coil NB-ARC	No detection
Vmo024058	CC-NBS-LRR	Vmo	CCCCNL	coiled-coil coiled-coil coiled-coil Rx_N NB-ARC LRR_8	No detection
Vmo009463	CC-NBS	Vmo	CCN	coiled-coil coiled-coil NB-ARC	No detection
Vmo005032	CC-NBS	Vmo	CCN	coiled-coil coiled-coil NB-ARC	No detection
Vmo026869	CC-NBS	Vmo	CN	coiled-coil NB-ARC	No detection
Vmo016823	NBS-LRR	Vmo	NL	NB-ARC LRR_8	DUF4666 DUF4666
Vmo005025	CC-NBS	Vmo	CCN	coiled-coil coiled-coil NB-ARC	No detection
Vmo016821	NBS	Vmo	N	NB-ARC	No detection
Vmo026127	CC-NBS	Vmo	CN	coiled-coil NB-ARC	No detection
Vmo025838	NBS	Vmo	N	NB-ARC	No detection
Vmo027555	CC-NBS	Vmo	CN	coiled-coil NB-ARC	No detection
Vmo011538	CC-NBS	Vmo	CCN	coiled-coil Rx_N NB-ARC	No detection
Vmo007324	CC-NBS	Vmo	CCCN	coiled-coil coiled-coil Rx_N NB-ARC	No detection
Vmo007367	CC-NBS	Vmo	CN	Rx_N NB-ARC	No detection
Vmo003144	CC-NBS	Vmo	CN	Rx_N NB-ARC	No detection
Vmo003077	CC-NBS	Vmo	CCCN	coiled-coil coiled-coil Rx_N NB-ARC	No detection
Vmo003525	CC-NBS	Vmo	CCN	coiled-coil coiled-coil NB-ARC	No detection
Vmo017150	CC-NBS	Vmo	CN	coiled-coil NB-ARC	No detection
Vmo007372	CC-NBS-LRR	Vmo	CCNL	coiled-coil Rx_N NB-ARC LRR_1	No detection
Vmo009303	NBS	Vmo	N	NB-ARC	No detection
Vmo019719	CC-NBS	Vmo	CCCCN	coiled-coil coiled-coil coiled-coil coiled-coil NB-ARC	No detection
Vmo017806	CC-NBS	Vmo	CN	coiled-coil NB-ARC	No detection
Vmo009297	NBS	Vmo	N	NB-ARC	No detection
Vmo019508	NBS	Vmo	N	NB-ARC	No detection
Vmo027173	CC-NBS	Vmo	CCN	coiled-coil Rx_N NB-ARC	No detection
Vmo017954	CC-NBS	Vmo	CN	coiled-coil NB-ARC	No detection
Vmo009299	NBS	Vmo	N	NB-ARC	No detection
Vmo005282	CC-NBS	Vmo	CN	coiled-coil NB-ARC	AAA
Vmo010293	CC-NBS	Vmo	CN	coiled-coil NB-ARC	No detection
Vmo012761	CC-NBS	Vmo	CN	coiled-coil NB-ARC	No detection
Vmo003092	CC-NBS	Vmo	CCN	coiled-coil coiled-coil NB-ARC	No detection
Vmo004275	NBS	Vmo	N	NB-ARC	No detection
Vmo014455	CC-TIR-NBS	Vmo	CTTN	coiled-coil TIR TIR_2 NB-ARC	NACHT
Vmo026917	CC-NBS	Vmo	CN	coiled-coil NB-ARC	No detection
Vmo006983	CC-NBS	Vmo	CCCCN	coiled-coil coiled-coil coiled-coil coiled-coil NB-ARC	No detection
Vmo018016	CC-NBS	Vmo	CN	coiled-coil NB-ARC	No detection
Vmo019206	CC-NBS	Vmo	CN	coiled-coil NB-ARC	No detection
Vmo017927	CC-NBS	Vmo	CN	coiled-coil NB-ARC	No detection
Vmo004117	NBS	Vmo	N	NB-ARC	DAGK_cat
Vmo004271	NBS	Vmo	N	NB-ARC	DAGK_acc DAGK_cat
Vmo004281	NBS	Vmo	N	NB-ARC	DAGK_acc DAGK_cat
Vmo026960	TIR-NBS	Vmo	TN	TIR NB-ARC	No detection
Vmo000048	NBS-LRR	Vmo	NL	NB-ARC LRR_3	No detection
Vmo026915	NBS	Vmo	N	NB-ARC	No detection
Vmo027140	TIR-NBS	Vmo	TN	TIR NB-ARC	No detection
Vmo025779	NBS	Vmo	N	NB-ARC	RPW8
Vmo025796	NBS	Vmo	N	NB-ARC	RPW8
Vmo012750	TIR-NBS-LRR	Vmo	TTNL	TIR TIR_2 NB-ARC LRR_8	No detection
Vmo027144	TIR-NBS-LRR	Vmo	TTNL	TIR TIR_2 NB-ARC LRR_3	No detection
Vmo003511	TIR-NBS	Vmo	TTN	TIR TIR_2 NB-ARC	No detection
Vmo004075	CC-TIR-NBS	Vmo	CCCTTN	coiled-coil coiled-coil coiled-coil TIR TIR_2 NB-ARC	No detection
Vmo026873	CC-NBS	Vmo	CN	coiled-coil NB-ARC	No detection
Vmo027131	NBS-LRR	Vmo	NLLL	NB-ARC LRR_3 LRR_4 LRR_8	No detection
Vmo026875	CC-NBS	Vmo	CN	coiled-coil NB-ARC	No detection
Vmo012784	CC-NBS	Vmo	CN	coiled-coil NB-ARC	No detection
Vmo003091	NBS-LRR	Vmo	NL	NB-ARC LRR_1	No detection
Vmo017949	CC-NBS	Vmo	CCN	coiled-coil Rx_N NB-ARC	No detection
Vmo027179	NBS	Vmo	N	NB-ARC	No detection
Vmo026990	TIR-NBS	Vmo	TTN	TIR TIR_2 NB-ARC	No detection
Vmo021435	NBS-LRR	Vmo	NL	NB-ARC LRR_8	No detection
Vmo017947	NBS-LRR	Vmo	NL	NB-ARC LRR_8	No detection
Vmo002840	TIR-NBS	Vmo	TTN	TIR TIR_2 NB-ARC	No detection
Vmo002505	NBS	Vmo	N	NB-ARC	RPW8
Vmo017938	NBS	Vmo	N	NB-ARC	No detection
Vmo002504	CC-NBS	Vmo	CN	coiled-coil NB-ARC	RPW8
Vmo016179	NBS	Vmo	NN	NB-ARC NB-ARC	No detection
Vmo008563	TIR-NBS	Vmo	TTN	TIR TIR_2 NB-ARC	No detection
Vmo017945	NBS-LRR	Vmo	NL	NB-ARC LRR_8	No detection
Vmo021434	CC-NBS	Vmo	CCN	coiled-coil Rx_N NB-ARC	No detection
Vmo003512	CC-NBS	Vmo	CN	Rx_N NB-ARC	No detection
Vmo014454	TIR-NBS	Vmo	TTN	TIR TIR_2 NB-ARC	No detection
Vmo005057	CC-NBS	Vmo	CCN	coiled-coil Rx_N NB-ARC	No detection
Vmo017952	NBS-LRR	Vmo	NL	NB-ARC LRR_8	No detection
Vmo003474	CC-NBS	Vmo	CN	Rx_N NB-ARC	No detection
Vmo017944	CC-NBS	Vmo	CN	coiled-coil NB-ARC	No detection
Vmo027180	CC-NBS	Vmo	CN	Rx_N NB-ARC	No detection
Vmo016027	NBS	Vmo	N	NB-ARC	No detection
Vmo002506	NBS	Vmo	N	NB-ARC	RPW8
Vmo010728	CC-NBS	Vmo	CN	Rx_N NB-ARC	No detection
Vmo000049	TIR-NBS-LRR	Vmo	TTNNL	TIR TIR_2 NB-ARC NB-ARC LRR_3	No detection
Vmo014398	CC-NBS	Vmo	CN	Rx_N NB-ARC	No detection
Vmo014393	CC-NBS	Vmo	CN	Rx_N NB-ARC	No detection
Vmo004123	NBS	Vmo	N	NB-ARC	No detection
Vmo012637	NBS	Vmo	N	NB-ARC	No detection
Vmo003190	NBS	Vmo	N	NB-ARC	No detection
Vmo019377	CC-NBS	Vmo	CN	Rx_N NB-ARC	No detection
Vmo019385	CC-NBS	Vmo	CN	Rx_N NB-ARC	No detection
Vmo024844	NBS	Vmo	N	NB-ARC	No detection
Vmo017928	NBS	Vmo	N	NB-ARC	No detection
Vmo010419	NBS-LRR	Vmo	NL	NB-ARC LRR_8	No detection
Vmo004701	NBS	Vmo	N	NB-ARC	No detection
Vmo026874	NBS	Vmo	N	NB-ARC	No detection
Vmo017940	NBS-LRR	Vmo	NL	NB-ARC LRR_8	No detection
Vmo015037	NBS	Vmo	N	NB-ARC	No detection
Vmo015040	NBS	Vmo	N	NB-ARC	No detection
