# Supplementary material for: Functional characterization of NBS-LRR genes reveals an NBS-LRR gene that mediates resistance against Fusarium wilt
Source: BMC Biol. 2024 Feb 27;22:45. doi: 10.1186/s12915-024-01836-x (PMC10898138; doi:10.1186/s12915-024-01836-x)
Supplement: Supplementary file 3 — Additional file 3. Distribution of various types of NBS-LRR on each chromosome in V. fordii. [file 12915_2024_1836_MOESM3_ESM.xlsx]

## Sheet: Sheet1
Domains	NB-ARC	TIR	TIR_2	coiled-coil	Rx_N	LRR_1	LRR_3	LRR_4	LRR_8
Vfchr1	1	0	0	0	0	0	0	0	0
Vfchr2	31	0	0	19	4	0	0	0	15
Vfchr3	10	0	0	12	1	0	0	0	3
Vfchr4	2	0	0	1	1	0	0	0	0
Vfchr5	6	0	0	5	1	0	0	0	0
Vfchr6	5	0	0	2	1	0	1	0	0
Vfchr7	7	0	0	2	0	0	0	0	3
Vfchr8	3	0	0	3	0	0	0	0	0
Vfchr9	12	0	0	7	2	0	2	0	1
Vfchr10	2	0	0	1	1	0	1	0	1
Vfchr11	6	0	0	12	1	0	0	0	0
Vfsca	5	0	0	0	0	0	0	0	0
Total	90	0	0	64	12	0	4	0	23
