# Supplementary material for: Functional characterization of NBS-LRR genes reveals an NBS-LRR gene that mediates resistance against Fusarium wilt
Source: BMC Biol. 2024 Feb 27;22:45. doi: 10.1186/s12915-024-01836-x (PMC10898138; doi:10.1186/s12915-024-01836-x)
Supplement: Supplementary file 4 — Additional file 4. Distribution of various types of NBS-LRR on each chromosome in V. montana. [file 12915_2024_1836_MOESM4_ESM.xlsx]

## Sheet: Sheet1
Domains	NB-ARC	TIR	TIR_2	coiled-coil	Rx_N	LRR_1	LRR_3	LRR_4	LRR_8
Vmchr1	7	2	2	1	0	0	2	0	0
Vmchr2	35	2	2	28	18	1	0	0	4
Vmchr3	7	0	0	8	5	1	0	0	0
Vmchr4	11	1	1	9	3	0	0	0	0
Vmchr5	10	1	1	9	4	0	0	0	2
Vmchr6	7	2	2	1	2	0	0	0	0
Vmchr7	23	0	0	12	4	0	0	1	8
Vmchr8	14	0	0	13	7	0	0	0	3
Vmchr9	3	0	0	2	1	0	0	0	1
Vmchr10	2	0	0	3	1	0	0	0	1
Vmchr11	32	4	2	14	11	0	2	1	1
Total	151	12	10	100	56	2	4	2	20
