# Supplementary material for: Functional characterization of NBS-LRR genes reveals an NBS-LRR gene that mediates resistance against Fusarium wilt
Source: BMC Biol. 2024 Feb 27;22:45. doi: 10.1186/s12915-024-01836-x (PMC10898138; doi:10.1186/s12915-024-01836-x)
Supplement: Supplementary file 5 — Additional file 5. Orthologous genes identification between V. fordii and V. montana. [file 12915_2024_1836_MOESM5_ESM.xlsx]

## Sheet: Sheet1
Vfchr2	Vf02G2043	Vmchr7	Vmo016833
Vfchr2	Vf02G2061	Vmchr7	Vmo016822
Vfchr2	Vf02G2689	Vmchr7	Vmo016201
Vfchr2	Vf02G2064	Vmchr7	Vmo016821
Vfchr2	Vf02G1595	Vmchr7	Vmo017150
Vfchr2	Vf02G0798	Vmchr7	Vmo017806
Vfchr2	Vf02G0555	Vmchr7	Vmo018016
Vfchr2	Vf02G0651	Vmchr7	Vmo017938
Vfchr2	Vf02G2717	Vmchr7	Vmo016179
Vfchr2	Vf02G0644	Vmchr7	Vmo017952
Vfchr2	Vf02G0628	Vmchr7	Vmo017952
Vfchr2	Vf02G0653	Vmchr7	Vmo017944
Vfchr2	Vf02G0644	Vmchr7	Vmo017940
Vfchr3	Vf03G1952	Vmchr2	Vmo005032
Vfchr3	Vf03G1952	Vmchr2	Vmo005025
Vfchr3	Vf03G0255	Vmchr2	Vmo003092
Vfchr3	Vf03G1171	Vmchr2	Vmo004271
Vfchr3	Vf03G0254	Vmchr2	Vmo003091
Vfchr3	Vf03G0528	Vmchr2	Vmo003474
Vfchr4	Vf04G1067	Vmchr3	Vmo006983
Vfchr5	Vf05G0803	Vmchr4	Vmo009451
Vfchr5	Vf05G0803	Vmchr4	Vmo009451
Vfchr5	Vf05G0809	Vmchr4	Vmo009443
Vfchr5	Vf05G0809	Vmchr4	Vmo009463
Vfchr5	Vf05G0948	Vmchr4	Vmo009297
Vfchr6	Vf06G1657	Vmchr6	Vmo014454
Vfchr6	Vf06G1123	Vmchr6	Vmo015037
Vfchr7	Vf07G1813	Vmchr5	Vmo012279
Vfchr7	Vf07G2298	Vmchr5	Vmo012761
Vfchr7	Vf07G2321	Vmchr5	Vmo012784
Vfchr9	Vf09G0714	Vmchr11	Vmo026918
Vfchr9	Vf09G0131	Vmchr11	Vmo027545
Vfchr9	Vf09G0710	Vmchr11	Vmo026869
Vfchr9	Vf09G1685	Vmchr11	Vmo025838
Vfchr9	Vf09G0605	Vmchr11	Vmo027140
Vfchr9	Vf09G1722	Vmchr11	Vmo025779
Vfchr9	Vf09G1722	Vmchr11	Vmo025796
Vfchr9	Vf09G0594	Vmchr11	Vmo027131
Vfchr9	Vf09G1722	Vmchr1	Vmo002504
Vfchr10	Vf10G1804	Vmchr9	Vmo021434
Vfchr11	Vf11G0770	Vmchr8	Vmo019494
Vfchr11	Vf11G0978	Vmchr8	Vmo019719
Vfchr11	Vf11G0787	Vmchr8	Vmo019508
