# Supplementary material for: Functional characterization of NBS-LRR genes reveals an NBS-LRR gene that mediates resistance against Fusarium wilt
Source: BMC Biol. 2024 Feb 27;22:45. doi: 10.1186/s12915-024-01836-x (PMC10898138; doi:10.1186/s12915-024-01836-x)
Supplement: Supplementary file 6 — Additional file 6. Duplicated genes identification in V. montana. [file 12915_2024_1836_MOESM6_ESM.xlsx]

## Sheet: Sheet1
Vmo002987	Vmo002998
Vmo003014	Vmo007367
Vmo007324	Vmo007367
Vmo002504	Vmo025796
Vmo015037	Vmo015040
Vmo015037	Vmo015040
