# Supplementary material for: Functional characterization of NBS-LRR genes reveals an NBS-LRR gene that mediates resistance against Fusarium wilt
Source: BMC Biol. 2024 Feb 27;22:45. doi: 10.1186/s12915-024-01836-x (PMC10898138; doi:10.1186/s12915-024-01836-x)
Supplement: Supplementary file 7 — Additional file 7. Selective pressure (Ka/Ks) between paralogous NBS–LRR gene pairs in V. montana. [file 12915_2024_1836_MOESM7_ESM.xlsx]

## Sheet: Sheet1
Paralogous gene pair	Ka	KS	Ka/KS
Vcmiacia Montana
Amo002987-Amo002998	0.00154939	0	NA
Amo003014-Amo007367	0.507627	2.29065	0.221608
Amo007324-Amo007367	0.338198	0.890581	0.37975
Amo002504-Amo025796	0.691772	NA	NA
Amo015037-Amo015040	0.00130572	0.00143524	0.90976
