# Supplementary material for: Functional characterization of NBS-LRR genes reveals an NBS-LRR gene that mediates resistance against Fusarium wilt
Source: BMC Biol. 2024 Feb 27;22:45. doi: 10.1186/s12915-024-01836-x (PMC10898138; doi:10.1186/s12915-024-01836-x)
Supplement: Supplementary file 8 — Additional file 8. Selective pressure (Ka/Ks) between orthologous NBS–LRR gene pairs in V. fordii and V. montana. [file 12915_2024_1836_MOESM8_ESM.xlsx]

## Sheet: Sheet1
Orthologous gene pair	Ka	KS	Ka/KS
V. fordii-V. Montana
Vf02G2043-Amo016833	0.0158076	0.0215745	0.732698
Vf02G2061-Amo016822	0.394211	1.07747	0.365868
Vf02G2689-Amo016201	0.0203854	0.0449509	0.453505
Vf07G1813-Amo012279	0.0243021	0.0469628	0.517476
Vf11G0770-Amo019494	0.0164895	0.0357898	0.460732
Vf09G0714-Amo026918	0.0677311	0.110825	0.611156
Vf05G0803-Amo009451	0.0525353	0.0838785	0.626326
Vf05G0809-Amo009443	0.0595338	0.090745	0.656056
Vf09G0131-Amo027545	0.0735954	0.115065	0.6396
Vf05G0809-Amo009463	0.051346	0.0864984	0.593606
Vf03G1952-Amo005032	0.0146599	0.0392089	0.373892
Vf09G0710-Amo026869	0.114275	0.170791	0.669093
Vf03G1952-Amo005025	0.0155703	0.0425134	0.366245
Vf02G2064-Amo016821	0.213029	0.363404	0.586205
Vf09G1685-Amo025838	0.023039	0.030337	0.759438
Vf02G1595-Amo017150	0.0132678	0.0491505	0.269942
Vf11G0978-Amo019719	0.0164747	0.0457393	0.360187
Vf02G0798-Amo017806	0.0142706	0.0224611	0.635346
Vf05G0948-Amo009297	0.0132529	0.0138804	0.954798
Vf11G0787-Amo019508	0.103954	0.177481	0.58572
Vf07G2298-Amo012761	0.0324599	0.0579539	0.560099
Vf03G0255-Amo003092	0.0223443	0.0352686	0.633547
Vf04G1067-Amo006983	0.0434607	0.0926088	0.469294
Vf02G0555-Amo018016	0.0688069	0.13125	0.524244
Vf02G0653-Amo017927	0.0234865	0.0521477	0.450385
Vf03G1171-Amo004271	0.0409942	0.0612484	0.66931
Vf09G0605-Amo027140	0.494035	1.36438	0.362094
Vf09G1722-Amo025779	0.00382898	0.0413355	0.0926318
Vf09G1722-Amo025796	0.00469485	0.0390423	0.12025
Vf09G0594-Amo027131	0.0110818	0.0260363	0.425627
Vf07G2321-Amo012784	0.0208281	0.0425506	0.48949
Vf03G0254-Amo003091	0.0544275	0.062521	0.870546
Vf02G0651-Amo017938	0.285929	0.707415	0.404189
Vf09G1722-Amo002504	0.692603	NA	NA
Vf02G2717-Amo016179	0.0168343	0.0297707	0.565463
Vf10G1804-Amo021434	0.120395	0.224657	0.535904
Vf06G1657-Amo014454	0.3945	1.3276	0.297153
Vf02G0644-Amo017952	0.353259	1.0599	0.333296
Vf02G0628-Amo017952	0.18387	0.793291	0.231781
Vf03G0528-Amo003474	0.137947	0.150222	0.918285
Vf02G0653-Amo017944	0.351789	1.08339	0.324712
Vf02G0644-Amo017940	0.215004	0.849795	0.253007
Vf06G1123-Amo015037	0.00832277	0.0232661	0.35772
