# Supplementary material for: Functional characterization of NBS-LRR genes reveals an NBS-LRR gene that mediates resistance against Fusarium wilt
Source: BMC Biol. 2024 Feb 27;22:45. doi: 10.1186/s12915-024-01836-x (PMC10898138; doi:10.1186/s12915-024-01836-x)
Supplement: Supplementary file 9 — Additional file 9. All primers used in this study. [file 12915_2024_1836_MOESM9_ESM.xls]

## Sheet: Table S1
Name	Sequences
Vf11G0978-5	ATGATTGTCGATGTGGACTACATTGT
Vf11G0978-3	TTCTTCTTCATCTTCTCCTTCTTTGG
Vm019719-5	ATGGCATGTCTTTCAATATGGAAC
Vm019719-3	TTCTTCTTGATCTTCTCCTTCTTTGG
VmNBS-LRR1-5	CTGCCCTTGCCATTTCTA
VmNBS-LRR1-3	CATTCAACATCATTCCACCAT
VmNBS-LRR2-5	ATCTTGTGATCTCCATTG
VmNBS-LRR2-3	GCTCCTTAACTTCATCTT
VmNBS-LRR3-5	GAAGGAGCAACTGATGAG
VmNBS-LRR3-3	TGCCTGAAATTTGGGATC
WRKY64-5	ATGATGGGAACTTCTTGGCCTGA
WRKY64-3	CTGTGGCAGGTCGGGTCGTAAC
